# Supplementary material for: Roadside Survey of Ants on Oahu, Hawaii
Source: Insects. 2018 Feb 11;9(1):21. doi: 10.3390/insects9010021 (PMC5872286; doi:10.3390/insects9010021)
Supplement: Supplementary file 1 [file insects-09-00021-s001.zip]

Archive with 9 entries (8 files):
- indmaps/
- indmaps/anopheisolen.jpg
- indmaps/brachy.jpg
- indmaps/cardio.jpg
- indmaps/florcil.jpg
- indmaps/lepto.jpg
- indmaps/ochet.jpg
- indmaps/parat.jpg
- indmaps/techno.jpg
